# Supplementary material for: Evaluation of animal and plant diversity suggests Greenland’s thaw hastens the biodiversity crisis
Source: Commun Biol. 2022 Sep 17;5:985. doi: 10.1038/s42003-022-03943-3 (PMC9482659; doi:10.1038/s42003-022-03943-3)
Supplement: Supplementary file 4 — Supplementary Data 1-6 [file 42003_2022_3943_MOESM4_ESM.xlsx]

## Sheet: Dataset_1
Projected range loss for vascular plant and tetrapod species across twelve megadiverse countries.
Values were estimated for each country and represent the median range loss of species (relative to their present extent) that is projected under five climate change scenarios and three temporal horizons.
Year	Scenario	Australia	Brazil	China	Colombia	Ecuador	India	Indonesia	Madagascar	Mexico	Peru	Philippines	Venezuela
2030–2060	RCP 8.5	-0.358	-0.54	0.196	0.017	-0.244	-0.285	-0.352	-0.309	-0.434	-0.098	-0.444	0.089
2030–2060	Scenario 0.5	-0.999	-0.988	-0.336	-0.796	-0.727	-0.397	-0.234	-0.938	-0.891	-0.739	-0.378	0.087
2030–2060	Scenario 1	-0.999	-0.978	-0.439	-0.924	-0.796	-0.371	-0.187	-0.925	-0.9	-0.754	-0.321	-0.023
2030–2060	Scenario 1.5	-0.999	-0.979	-0.349	-0.968	-0.823	-0.39	-0.191	-0.943	-0.907	-0.751	-0.357	-0.023
2030–2060	Scenario 3	-0.998	-0.975	-0.262	-1	-0.874	-0.325	-0.169	-0.924	-0.909	-0.821	-0.301	-0.143
2050–2080	RCP 8.5	-0.598	-0.792	0.061	-0.423	-0.504	-0.519	-0.588	-0.597	-0.666	-0.375	-0.667	-0.357
2050–2080	Scenario 0.5	-1	-1	-0.622	-0.923	-0.853	-0.553	-0.462	-0.956	-0.94	-0.833	-0.607	-0.408
2050–2080	Scenario 1	-1	-0.998	-0.646	-0.964	-0.88	-0.595	-0.442	-0.958	-0.944	-0.848	-0.59	-0.436
2050–2080	Scenario 1.5	-1	-0.999	-0.458	-0.991	-0.932	-0.506	-0.414	-0.967	-0.941	-0.793	-0.603	-0.461
2050–2080	Scenario 3	-1	-0.998	-0.48	-1	-0.977	-0.483	-0.446	-0.964	-0.948	-0.87	-0.588	-0.405
2070–2100	RCP 8.5	-0.789	-0.933	-0.058	-0.597	-0.667	-0.69	-0.752	-0.75	-0.838	-0.551	-0.792	-0.689
2070–2100	Scenario 0.5	-1	-1	-0.8	-0.935	-0.916	-0.667	-0.675	-0.985	-0.969	-0.862	-0.77	-0.743
2070–2100	Scenario 1	-1	-1	-0.759	-0.966	-0.928	-0.707	-0.668	-0.987	-0.975	-0.84	-0.748	-0.73
2070–2100	Scenario 1.5	-1	-1	-0.768	-0.991	-0.952	-0.685	-0.674	-0.988	-0.972	-0.826	-0.751	-0.734
2070–2100	Scenario 3	-1	-1	-0.797	-0.997	-0.974	-0.683	-0.684	-0.989	-0.98	-0.846	-0.736	-0.734

## Sheet: Dataset_2
Projected range loss for vascular plant and tetrapod species.
Values were estimated for each group and represent the median range loss of species (relative to their present extent) that is projected under five climate change scenarios and three temporal horizons.
Year	Scenario	Lycophytes	Flowering plants	Ferns	Gymnosperms	Amphibians	Birds	Mammals	Reptiles
2030–2060	RCP 8.5	-0.393	-0.366	-0.477	-0.442	-0.339	-0.28	-0.294	-0.306
2030–2060	Scenario 0.5	-0.989	-0.977	-0.914	-0.935	-0.969	-0.579	-0.821	-0.848
2030–2060	Scenario 1	-0.992	-0.978	-0.896	-0.939	-0.975	-0.586	-0.833	-0.843
2030–2060	Scenario 1.5	-0.995	-0.978	-0.94	-0.937	-0.98	-0.593	-0.843	-0.861
2030–2060	Scenario 3	-0.995	-0.976	-0.869	-0.931	-0.983	-0.59	-0.853	-0.863
2050–2080	RCP 8.5	-0.604	-0.613	-0.668	-0.638	-0.648	-0.495	-0.553	-0.555
2050–2080	Scenario 0.5	-1	-0.995	-0.979	-0.975	-0.994	-0.725	-0.905	-0.912
2050–2080	Scenario 1	-1	-0.995	-0.984	-0.974	-0.996	-0.734	-0.913	-0.916
2050–2080	Scenario 1.5	-1	-0.995	-0.979	-0.974	-0.998	-0.727	-0.921	-0.918
2050–2080	Scenario 3	-0.998	-0.996	-0.982	-0.978	-0.997	-0.736	-0.931	-0.93
2070–2100	RCP 8.5	-0.834	-0.797	-0.826	-0.781	-0.806	-0.675	-0.734	-0.733
2070–2100	Scenario 0.5	-1	-1	-0.996	-0.989	-1	-0.843	-0.958	-0.957
2070–2100	Scenario 1	-1	-1	-0.998	-0.991	-1	-0.844	-0.962	-0.965
2070–2100	Scenario 1.5	-1	-1	-0.994	-0.994	-1	-0.838	-0.962	-0.962
2070–2100	Scenario 3	-1	-1	-0.998	-0.996	-1	-0.847	-0.964	-0.971

## Sheet: Dataset_3
Proportion of vascular plant and tetrapod species projected with complete range loss.
Values were estimated for each group and represent the proportion of species (relative to the total number of modeled species per country) with complete range reduction projected under five climate change scenarios and three temporal horizons.
Year	Scenario	Lycophytes	Flowering plants	Ferns	Gymnosperms	Amphibians	Birds	Mammals	Reptiles
2030–2060	RCP 8.5	0.086	0.061	0.025	0.044	0.074	0.04	0.061	0.056
2030–2060	Scenario 0.5	0.4	0.406	0.365	0.359	0.403	0.162	0.27	0.268
2030–2060	Scenario 1	0.429	0.402	0.35	0.337	0.414	0.158	0.27	0.266
2030–2060	Scenario 1.5	0.4	0.405	0.365	0.37	0.43	0.16	0.27	0.277
2030–2060	Scenario 3	0.4	0.397	0.35	0.359	0.445	0.171	0.277	0.283
2050–2080	RCP 8.5	0.115	0.131	0.085	0.077	0.151	0.074	0.124	0.114
2050–2080	Scenario 0.5	0.515	0.462	0.425	0.414	0.472	0.204	0.313	0.314
2050–2080	Scenario 1	0.515	0.457	0.425	0.392	0.479	0.195	0.313	0.325
2050–2080	Scenario 1.5	0.515	0.463	0.4	0.392	0.492	0.203	0.318	0.326
2050–2080	Scenario 3	0.486	0.467	0.395	0.37	0.487	0.199	0.326	0.337
2070–2100	RCP 8.5	0.229	0.223	0.17	0.196	0.235	0.123	0.197	0.196
2070–2100	Scenario 0.5	0.572	0.516	0.47	0.457	0.526	0.243	0.358	0.362
2070–2100	Scenario 1	0.515	0.457	0.425	0.392	0.479	0.195	0.313	0.325
2070–2100	Scenario 1.5	0.572	0.517	0.465	0.446	0.545	0.248	0.363	0.377
2070–2100	Scenario 3	0.6	0.53	0.475	0.446	0.526	0.249	0.378	0.381

## Sheet: Dataset_4
Proportion of vascular plant and tetrapod species projected with complete range loss across twelve megadiverse countries.
Values were estimated for each country and represent the proportion of species (relative to the total number of modeled species per country) with complete range reduction projected under five climate change scenarios and three temporal horizons.
Year	Scenario	Australia	Brazil	China	Colombia	Ecuador	India	Indonesia	Madagascar	Mexico	Peru	Philippines	Venezuela
2030–2060	RCP 8.5	0.07	0.077	0.026	0.029	0.084	0.032	0.064	0.028	0.053	0.039	0.022	0.063
2030–2060	Scenario 0.5	0.491	0.418	0.273	0.234	0.263	0.123	0.112	0.318	0.233	0.213	0.106	0.152
2030–2060	Scenario 1	0.493	0.375	0.283	0.321	0.252	0.125	0.103	0.301	0.25	0.237	0.104	0.159
2030–2060	Scenario 1.5	0.491	0.38	0.277	0.397	0.28	0.131	0.093	0.324	0.252	0.235	0.104	0.173
2030–2060	Scenario 3	0.485	0.359	0.272	0.503	0.322	0.125	0.103	0.292	0.26	0.3	0.098	0.187
2050–2080	RCP 8.5	0.146	0.192	0.05	0.055	0.161	0.075	0.12	0.061	0.099	0.078	0.053	0.097
2050–2080	Scenario 0.5	0.535	0.513	0.309	0.301	0.305	0.157	0.143	0.371	0.291	0.254	0.151	0.194
2050–2080	Scenario 1	0.536	0.474	0.319	0.348	0.333	0.147	0.137	0.37	0.297	0.257	0.147	0.207
2050–2080	Scenario 1.5	0.536	0.484	0.299	0.463	0.368	0.149	0.133	0.392	0.294	0.264	0.147	0.221
2050–2080	Scenario 3	0.536	0.485	0.295	0.527	0.431	0.147	0.134	0.376	0.302	0.307	0.149	0.249
2070–2100	RCP 8.5	0.24	0.325	0.081	0.082	0.242	0.128	0.193	0.134	0.164	0.141	0.113	0.166
2070–2100	Scenario 0.5	0.579	0.593	0.344	0.321	0.382	0.176	0.192	0.429	0.344	0.283	0.193	0.228
2070–2100	Scenario 1	0.536	0.474	0.319	0.348	0.333	0.147	0.137	0.37	0.297	0.257	0.147	0.207
2070–2100	Scenario 1.5	0.578	0.59	0.348	0.449	0.399	0.168	0.192	0.438	0.346	0.293	0.183	0.242
2070–2100	Scenario 3	0.586	0.588	0.342	0.483	0.438	0.165	0.189	0.442	0.376	0.298	0.191	0.256

## Sheet: Dataset_5
Projected extent of potential species hotspots across twelve megadiverse countries.
Values were estimated for each country and represent the geographic extent (relative to their present) that is projected under five climate change scenarios and three temporal horizons.
Year	Scenario	Australia	Brazil	China	Colombia	Ecuador	India	Indonesia	Madagascar	Mexico	Peru	Philippines	Venezuela
2030–2060	RCP 8.5	0.689	0.09	1.527	0.882	0.15	0.47	0.521	0.199	0.54	0.883	0.351	1.399
2030–2060	Scenario 0.5	0	0	2.733	0.003	0	0.608	0.304	0	0.015	0.255	0.401	1.266
2030–2060	Scenario 1	0	0	2.184	0	0	0.628	0.297	0	0.006	0.256	0.45	1.374
2030–2060	Scenario 1.5	0	0	2.737	0	0	0.606	0.321	0	0.014	0.262	0.457	1.247
2030–2060	Scenario 3	0	0	2.642	0	0	0.616	0.344	0	0.011	0.24	0.534	1.076
2050–2080	RCP 8.5	0.302	0.007	2.068	0.093	0.163	0.308	0.243	0.015	0.263	0.638	0.157	0.507
2050–2080	Scenario 0.5	0	0	0.744	0	0	0.454	0.166	0	0.006	0.2	0.199	0.564
2050–2080	Scenario 1	0	0	0.662	0	0	0.428	0.166	0	0	0.3	0.199	0.475
2050–2080	Scenario 1.5	0	0	2.113	0	0	0.494	0.146	0	0.001	0.314	0.204	0.418
2050–2080	Scenario 3	0	0	1.526	0	0	0.481	0.182	0	0	0.285	0.239	0.583
2070–2100	RCP 8.5	0.066	0	2.497	0.119	0	0.209	0.147	0	0.085	0.392	0.083	0.152
2070–2100	Scenario 0.5	0	0	0.245	0	0	0.315	0.095	0	0	0.247	0.111	0.133
2070–2100	Scenario 1	0	0	0.238	0	0	0.286	0.054	0	0	0.329	0.112	0.089
2070–2100	Scenario 1.5	0	0	0.375	0	0	0.293	0.063	0	0	0.303	0.115	0.14
2070–2100	Scenario 3	0	0	0.177	0	0	0.339	0.051	0	0	0.393	0.115	0.14

## Sheet: Dataset_6
Projected temporal dissimilarity in species composition across twelve megadiverse countries.
Values were estimated using the Sørensen dissimilarity index (bSØR) and represent the median dissimilarity between present-day species composition and the future projected composition under five climate change scenarios and three temporal horizons
Year	Scenario	Australia	Brazil	China	Colombia	Ecuador	India	Indonesia	Madagascar	Mexico	Peru	Philippines	Venezuela
2030–2060	RCP 8.5	0.351	0.429	0.305	0.481	0.443	0.192	0.362	0.426	0.516	0.363	0.364	0.363
2030–2060	Scenario 0.5	0.667	0.853	0.426	0.801	0.677	0.208	0.374	0.824	0.72	0.593	0.37	0.362
2030–2060	Scenario 1	0.664	0.849	0.442	0.869	0.712	0.196	0.406	0.808	0.716	0.573	0.356	0.361
2030–2060	Scenario 1.5	0.656	0.854	0.436	0.883	0.74	0.208	0.346	0.818	0.735	0.573	0.366	0.365
2030–2060	Scenario 3	0.638	0.829	0.456	0.916	0.717	0.213	0.338	0.806	0.722	0.603	0.348	0.396
2050–2080	RCP 8.5	0.483	0.574	0.358	0.731	0.603	0.33	0.554	0.617	0.655	0.485	0.506	0.502
2050–2080	Scenario 0.5	0.706	0.932	0.498	0.889	0.747	0.25	0.541	0.854	0.785	0.636	0.472	0.428
2050–2080	Scenario 1	0.709	0.924	0.501	0.913	0.768	0.271	0.498	0.86	0.779	0.614	0.473	0.421
2050–2080	Scenario 1.5	0.702	0.932	0.468	0.916	0.783	0.24	0.513	0.865	0.781	0.609	0.474	0.428
2050–2080	Scenario 3	0.695	0.929	0.473	0.933	0.752	0.259	0.509	0.864	0.78	0.631	0.474	0.433
2070–2100	RCP 8.5	0.607	0.687	0.423	0.858	0.79	0.433	0.665	0.727	0.765	0.607	0.609	0.649
2070–2100	Scenario 0.5	0.747	0.961	0.555	0.913	0.778	0.289	0.651	0.89	0.822	0.659	0.572	0.521
2070–2100	Scenario 1	0.762	0.96	0.568	0.936	0.777	0.309	0.659	0.892	0.829	0.658	0.565	0.513
2070–2100	Scenario 1.5	0.756	0.958	0.563	0.939	0.799	0.302	0.68	0.892	0.825	0.666	0.568	0.501
2070–2100	Scenario 3	0.769	0.96	0.569	0.946	0.804	0.291	0.677	0.897	0.832	0.65	0.565	0.514
